# Supplementary material for: Impact of Hyponatremia after Renal Transplantation on Decline of Renal Function, Graft Loss and Patient Survival: A Prospective Cohort Study
Source: Nutrients. 2021 Aug 27;13(9):2995. doi: 10.3390/nu13092995 (PMC8468476; doi:10.3390/nu13092995)
Supplement: Supplementary file 1 [file nutrients-13-02995-s001.zip]

Archive with 1 entries (1 files):
- nutrients-1321999-supplementary.pdf
